# Supplementary material for: Hypomagnetic Field Induces the Production of Reactive Oxygen Species and Cognitive Deficits in Mice Hippocampus
Source: Int J Mol Sci. 2022 Mar 26;23(7):3622. doi: 10.3390/ijms23073622 (PMC8998670; doi:10.3390/ijms23073622)
Supplement: Supplementary file 1 [file ijms-23-03622-s001.zip]

Archive with 1 entries (1 files):
- ijms-1634210-supplementary.pdf
